# Supplementary material for: Recent lake expansion triggered the adaptive radiation of freshwater snails in the ancient Lake Biwa
Source: Evol Lett. 2018 Nov 30;3(1):43–54. doi: 10.1002/evl3.92 (PMC6369999; doi:10.1002/evl3.92)
Supplement: Supplementary file 2 — Table S1. The sampling localities of Semisulcospira spp. and the summary of RAD loci analyzed in this study. [file EVL3-3-43-s002.xlsx]

## Sheet: Sheet1
Table S1. The sampling localities of Semisulcospira spp. and the summary of RAD loci analyzed in this study. *; type locality of the species.
Species	Locality	Coordinate	Group	Sample ID	Voucher	Raw read	mean depth (depth >= 10)	No. RAD loci
S. libertina	Yurihonjo, Akita, Japan	39° 19' N, 140° 00'E	L1	AKN1	KUZ-Z065	694118	36.818	3761
S. libertina	Kurobe, Toyama, Japan	36° 50' N, 137° 29'E	L1	TYK1	KUZ-Z066	1289141	52.639	4494
S. libertina	Hitachi, Ibaraki, Japan	36° 40' N, 140° 42'E	L1	IBJ1	KUZ-Z067	804935	38.018	3850
S. libertina	Fujioka, Gunma, Japan	36° 14' N, 139° 03'E	L1	GMF5	KUZ-Z068	835905	41.978	3714
S. libertina	Matsusaka, Mie, Japan	34° 33' N, 136° 36'E	L1	MEM2	KUZ-Z071	1458146	54.379	4629
S. libertina	Yabu, Hyogo, Japan	35° 24' N, 134° 46'E	L1	HYK5	KUZ-Z073	851399	39.372	3989
S. libertina	Ohtsu, Shiga, Japan	35° 00' N, 135° 51' E	L1	SGO2	KUZ-Z099	1311005	51.337	4533
S. libertina	Yonago, Tottori, Japan	35° 26' N, 133° 24'E	L2	TTY2	KUZ-Z0382	887943	39.279	4072
S. libertina	Hongo, Hiroshima, Japan	34° 25' N, 132° 57'E	L2	HSH1	KUZ-Z0383	1318494	46.269	4969
S. libertina	Hongo, Hiroshima, Japan	34° 25' N, 132° 57'E	L2	HSH4	KUZ-Z0385	1095087	44.933	4785
S. libertina	Masuda, Shimane, Japan	34° 45' N, 131° 53'E	L2	SHM1	KUZ-Z0391	985855	41.455	4618
S. libertina	Ichikikushikino, Kagoshima, Japan	31° 44' N, 130° 17'E	L2	KGY6	KUZ-Z0437	1113599	44.036	4693
S. libertina	Wakayama, Wakayama, Japan	34° 15' N, 135° 09'E	L2	WAW1	KUZ-Z074	1387979	47.396	5037
S. libertina	Yonago, Tottori, Japan	35° 26' N, 133° 24'E	L2	TTY4	KUZ-Z075	866699	40.368	3941
S. libertina	Mannou, Kagawa, Japan	34° 09' N, 133° 51'E	L2	KWM1	KUZ-Z076	953937	41.507	4704
S. libertina	Niihama, Ehime, Japan	33° 54' N, 133° 16'E	L2	EHN1	KUZ-Z077	1142554	46.976	4844
S. libertina	Ohta, Shimane, Japan	35° 10' N, 132° 26'E	L2	SHO1	KUZ-Z078	815608	38.753	4194
S. libertina	Masuda, Shimane, Japan	34° 45' N, 131° 53'E	L2	SHM5	KUZ-Z079	1042862	45.116	4353
S. libertina	Misumi, Yamaguchi, Japan	34° 20' N, 131° 18'E	L2	YGM1	KUZ-Z080	1312581	51.948	4862
S. libertina	Misumi, Yamaguchi, Japan	34° 20' N, 131° 18'E	L2	YGM2	KUZ-Z081	1397172	54.829	4822
S. libertina	Chikushino, Fukuoka, Japan	33° 29' N, 130° 30'E	L2	FOT4	KUZ-Z082	1018099	41.144	4735
S. libertina	Kunisaki, Oita, Japan	33° 28' N, 131° 43'E	L2	OIK1	KUZ-Z083	661899	30.967	4310
S. libertina	Kunisaki, Oita, Japan	33° 28' N, 131° 43'E	L2	OIK2	KUZ-Z084	689917	31.251	4320
S. libertina	Usuki, Oita, Japan	33° 06' N, 131° 47'E	L2	OIU2	KUZ-Z085	759680	35.155	4316
S. libertina	Uto, Kumamoto, Japan	32° 38' N, 130° 32'E	L2	KMU8	KUZ-Z086	1086573	44.055	4721
S. libertina	Izumi, Kagoshima, Japan	32° 06' N, 130° 20'E	L2	KGI1	KUZ-Z087	1385276	46.822	4839
S. libertina	Ichikikushikino, Kagoshima, Japan	31° 44' N, 130° 17'E	L2	KGY4	KUZ-Z088	1137077	44.357	4719
S. libertina	Kokubu, Kagoshima, Japan	31° 42' N, 130° 45'E	L2	KGK1	KUZ-Z089	683257	31.827	4218
S. libertina	Miyazaki, Miyazaki, Japan	31° 57' N, 131° 26'E	L2	MZM3	KUZ-Z090	1499413	55.216	4859
S. libertina	Nakatane, Kagoshima, Japan	30° 32' N, 131° 00'E	L2	KTN1	KUZ-Z091	710737	38.583	3891
S. libertina	Motobu, Okinawa, Japan	26° 37' N, 127° 53'E	L2	ONM1	KUZ-Z092	982389	46.918	4317
S. reiniana	Sugaura, Nagahama, Shiga, Japan	35° 27' N, 136° 08' E	L2	SGC1	KUZ-Z1704	2031170	67.805	5229
S. reiniana	Ohtsu, Shiga, Japan	35° 00' N, 135° 51' E	L2	OC1	KUZ-Z1727	1103929	48.497	4740
S. reiniana	Nango, Ohtsu, Shiga, Japan	34° 56' N, 135° 54' E	L2	NC1	KUZ-Z1732	1307568	52.542	4879
S. reiniana	Uji, Kyoto, Japan	34° 54' N, 135° 47' E	L2	UC2	KUZ-Z1738	799307	38.401	4263
S. libertina	Chuncheon, Gangwon, Korea	37° 57' N, 127° 41'E	L3	S1	KUZ-Z0463	1236724	49.777	4128
S. libertina	Seongju, Gyeongsangbuk, Korea	35° 55' N, 128° 09'E	L3	I3	KUZ-Z0480	1044115	45.957	4035
S. libertina	Damyang, Jeollanam, Korea	35° 22' N, 126° 58'E	L3	D1	KUZ-Z0484	975420	45.937	4056
S. libertina	Damyang, Jeollanam, Korea	35° 18' N, 126° 56'E	L3	Y3	KUZ-Z0493	1035102	44.517	4163
S. (B.) arenicola	Hassaka, Hikone, Shiga, Japan	35° 15' N, 136° 12' E	S. (B.) decipiens group	IH1	KUZ-Z1685	1106084	54.098	4959
S. (B.) arenicola	Hassaka, Hikone, Shiga, Japan	35° 15' N, 136° 12' E	S. (B.) decipiens group	IH2	KUZ-Z1686	881375	47.862	4661
S. (B.) arenicola	Iso, Maibara, Shiga, Japan	35° 18' N, 136° 15' E	S. (B.) decipiens group	ISH1	KUZ-Z1693	1252900	56.365	5164
S. (B.) arenicola	Iso, Maibara, Shiga, Japan	35° 18' N, 136° 15' E	S. (B.) decipiens group	ISH2	KUZ-Z1694	1651048	69.848	5295
S. (B.) decipiens	Sugaura, Nagahama, Shiga, Japan	35° 27' N, 136° 08' E	S. (B.) decipiens group	SGT1	KUZ-Z1701	1669336	67.008	5351
S. (B.) decipiens	Ohura, Nagahama, Shiga, Japan	35° 29' N, 136° 07' E	S. (B.) decipiens group	OUT1	KUZ-Z1707	1332287	57.307	5161
S. (B.) decipiens	Nihonmatsu, Nagahama, Shiga, Japan	35° 27' N, 136° 06' E	S. (B.) decipiens group	NT1	KUZ-Z1710	1593228	66.644	5246
S. (B.) decipiens	Kitafunaki, Takashima, Shiga, Japan	35° 19' N, 136° 04' E	S. (B.) decipiens group	KT1	KUZ-Z1716	734974	41.996	4392
S. (B.) decipiens	Shirahige, Takashima, Shiga, Japan	35° 16' N, 136° 01' E	S. (B.) decipiens group	ST2	KUZ-Z1724	1576387	66.608	5301
S. (B.) decipiens	Ohtsu, Shiga, Japan	35° 00' N, 135° 51' E	S. (B.) decipiens group	OT1	KUZ-Z1725	1428699	60.534	5218
S. (B.) decipiens	Nango, Ohtsu, Shiga, Japan	34° 56' N, 135° 54' E	S. (B.) decipiens group	NGT1	KUZ-Z1728	1067739	51.915	4946
S. (B.) fluvialis	Nango, Ohtsu, Shiga, Japan*	34° 56' N, 135° 54' E	S. (B.) decipiens group	NN3	KUZ-Z1729	957018	49.276	4740
S. (B.) fluvialis	Nango, Ohtsu, Shiga, Japan*	34° 56' N, 135° 54' E	S. (B.) decipiens group	NN4	KUZ-Z1730	888513	46.744	4674
S. (B.) fluvialis	Nango, Ohtsu, Shiga, Japan*	34° 56' N, 135° 54' E	S. (B.) decipiens group	NN5	KUZ-Z1731	428059	31.246	3279
S. (B.) morii	Chikubu-shima, Nagahama, Shiga, Japan*	35° 25' N, 136° 08' E	S. (B.) decipiens group	TKM1	KUZ-Z1698	1501107	63.525	5224
S. (B.) morii	Chikubu-shima, Nagahama, Shiga, Japan*	35° 25' N, 136° 08' E	S. (B.) decipiens group	TKM2	KUZ-Z1699	1447370	62.754	5188
S. (B.) morii	Chikubu-shima, Nagahama, Shiga, Japan*	35° 25' N, 136° 08' E	S. (B.) decipiens group	TKM3	KUZ-Z1700	1456753	63.911	5188
S. (B.) multigranosa	Okishima, Ohmihachiman, Shiga, Japan	-	S. (B.) decipiens group	OSI1	KUZ-Z1681	1589492	64.898	5220
S. (B.) multigranosa	Okishima, Ohmihachiman, Shiga, Japan	-	S. (B.) decipiens group	OSI2	KUZ-Z1682	1458900	59.994	5161
S. (B.) multigranosa	Okishima, Ohmihachiman, Shiga, Japan	-	S. (B.) decipiens group	OSI3	KUZ-Z1683	1471388	61.997	5205
S. (B.) nakasekoae	Uji, Kyoto, Japan*	34° 54' N, 135° 47' E	S. (B.) decipiens group	UN4	KUZ-Z1735	881755	47.16	4608
S. (B.) nakasekoae	Uji, Kyoto, Japan*	34° 54' N, 135° 47' E	S. (B.) decipiens group	UN5	KUZ-Z1736	1212050	55.24	5053
S. (B.) nakasekoae	Uji, Kyoto, Japan*	34° 54' N, 135° 47' E	S. (B.) decipiens group	UN6	KUZ-Z1737	1152101	31.328	758
S. (B.) shiraishiensis	Okinoshiraishi, Takashima, Shiga, Japan*	35° 17' N, 136° 07' E	S. (B.) decipiens group	SRS1	KUZ-Z1721	2051614	78.245	5332
S. (B.) shiraishiensis	Okinoshiraishi, Takashima, Shiga, Japan*	35° 17' N, 136° 07' E	S. (B.) decipiens group	SRS2	KUZ-Z1722	2204155	80.36	5355
S. (B.) shiraishiensis	Okinoshiraishi, Takashima, Shiga, Japan*	35° 17' N, 136° 07' E	S. (B.) decipiens group	SRS3	KUZ-Z1723	1919684	73.213	5291
S. (B.) takeshimensis	Takeshima, Hikone, Shiga, Japan*	35° 17' N, 136° 10' E	S. (B.) decipiens group	TT1	KUZ-Z1690	1887575	70.872	5334
S. (B.) takeshimensis	Takeshima, Hikone, Shiga, Japan*	35° 17' N, 136° 10' E	S. (B.) decipiens group	TT2	KUZ-Z1691	1773941	69.069	5310
S. (B.) takeshimensis	Takeshima, Hikone, Shiga, Japan*	35° 17' N, 136° 10' E	S. (B.) decipiens group	TT3	KUZ-Z1692	1676480	66.934	5261
S. (B.) dilatata	Hassaka, Hikone, Shiga, Japan	35° 15' N, 136° 12' E	S. (B.) habei group	IF1	KUZ-Z1687	1329717	58.056	4463
S. (B.) dilatata	Hassaka, Hikone, Shiga, Japan	35° 15' N, 136° 12' E	S. (B.) habei group	IF2	KUZ-Z1688	1444708	58.931	4535
S. (B.) dilatata	Iso, Maibara, Shiga, Japan*	35° 18' N, 136° 15' E	S. (B.) habei group	ISF1	KUZ-Z1695	932927	47.968	4022
S. (B.) dilatata	Iso, Maibara, Shiga, Japan*	35° 18' N, 136° 15' E	S. (B.) habei group	ISF2	KUZ-Z1696	1102921	49.484	4285
S. (B.) fuscata	Nihonmatsu, Nagahama, Shiga, Japan*	35° 27' N, 136° 06' E	S. (B.) habei group	NK7	KUZ-Z1711	2134729	76.459	4728
S. (B.) fuscata	Nihonmatsu, Nagahama, Shiga, Japan*	35° 27' N, 136° 06' E	S. (B.) habei group	NK8	KUZ-Z1712	910536	47.011	3953
S. (B.) fuscata	Nihonmatsu, Nagahama, Shiga, Japan*	35° 27' N, 136° 06' E	S. (B.) habei group	NK10	KUZ-Z1713	1031161	49.464	4199
S. (B.) habei	Sugaura, Nagahama, Shiga, Japan	35° 27' N, 136° 08' E	S. (B.) habei group	SGH1	KUZ-Z1702	1163890	53.397	4328
S. (B.) habei	Ohura, Nagahama, Shiga, Japan	35° 29' N, 136° 07' E	S. (B.) habei group	OUH1	KUZ-Z1708	1084595	51.442	4251
S. (B.) habei	Ohura, Nagahama, Shiga, Japan	35° 29' N, 136° 07' E	S. (B.) habei group	OUH2	KUZ-Z1709	1007646	47.447	4204
S. (B.) habei	Uji, Kyoto, Japan*	34° 54' N, 135° 47' E	S. (B.) habei group	UH1	KUZ-Z1733	1500221	61.865	4559
S. (B.) habei	Uji, Kyoto, Japan*	34° 54' N, 135° 47' E	S. (B.) habei group	UH2	KUZ-Z1734	1256039	56.637	4407
S. (B.) niponica	Takeshima, Hikone, Shiga, Japan	35° 17' N, 136° 10' E	S. (B.) habei group	TY1	KUZ-Z1689	2042060	74.89	4685
S. (B.) niponica	Chikubu-shima, Nagahama, Shiga, Japan	35° 25' N, 136° 08' E	S. (B.) habei group	TKY1	KUZ-Z1697	2175451	74.638	4732
S. (B.) niponica	Sugaura, Nagahama, Shiga, Japan	35° 27' N, 136° 08' E	S. (B.) habei group	SGY1	KUZ-Z1703	1857808	69.643	4648
S. (B.) niponica	Nihonmatsu, Nagahama, Shiga, Japan	35° 27' N, 136° 06' E	S. (B.) habei group	NY3	KUZ-Z1714	1237140	55.187	4389
S. (B.) niponica	Nihonmatsu, Nagahama, Shiga, Japan	35° 27' N, 136° 06' E	S. (B.) habei group	NY4	KUZ-Z1715	1471065	58.692	4531
S. (B.) niponica	Okinoshiraishi, Takashima, Shiga, Japan	35° 17' N, 136° 07' E	S. (B.) habei group	SRY1	KUZ-Z1720	1748076	67.615	4603
S. (B.) niponica	Ohtsu, Shiga, Japan	35° 00' N, 135° 51' E	S. (B.) habei group	OY1	KUZ-Z1726	1851607	69.082	4662
S. (B.) reticulata	Okishima, Ohmihachiman, Shiga, Japan*	-	S. (B.) habei group	OSK1	KUZ-Z1684	1340699	52.403	4491
S. (B.) reticulata	Okude, Nagahama, Shiga, Japan	35° 28' N, 136° 07' E	S. (B.) habei group	OKK2	KUZ-Z1705	1833595	68.107	4643
S. (B.) reticulata	Okude, Nagahama, Shiga, Japan	35° 28' N, 136° 07' E	S. (B.) habei group	OKK3	KUZ-Z1706	1546151	62.755	4533
S. (B.) rugosa	Kitafunaki, Takashima, Shiga, Japan*	35° 19' N, 136° 04' E	S. (B.) habei group	KTJ1	KUZ-Z1717	2008001	73.243	4731
S. (B.) rugosa	Kitafunaki, Takashima, Shiga, Japan*	35° 19' N, 136° 04' E	S. (B.) habei group	KTJ2	KUZ-Z1718	1910226	71.887	4687
S. (B.) rugosa	Kitafunaki, Takashima, Shiga, Japan*	35° 19' N, 136° 04' E	S. (B.) habei group	KTJ3	KUZ-Z1719	2082244	75.967	4675
S. kurodai	Sasayama, Hyogo, Japan*	35° 04' N, 135° 16' E	S. (B.) habei group	SK1	KUZ-Z1739	1267022	56.483	4196
S. kurodai	Sasayama, Hyogo, Japan*	35° 04' N, 135° 16' E	S. (B.) habei group	SK4	KUZ-Z1740	1684870	68.748	4393
S. kurodai	Sasayama, Hyogo, Japan*	35° 04' N, 135° 16' E	S. (B.) habei group	SK5	KUZ-Z1741	1362590	57.826	4283
S. extensa	South Korea, Chungcheongnam-do	-	outgroup	EX	UMMZ300253	5262837	68.784	2740
Parajuga sp.	Primorsky Krai, Mikhaylovsky District, Russia	44° 06' N, 132° 01' E	outgroup	P11108	Pl1108	536916	26.673	894
Parajuga sp.	Primorsky Krai, Mikhaylovsky District, Russia	44° 06' N, 132° 01' E	outgroup	P11119	Pl1119	1942372	27.944	2216
Juga silicula	Castle Rock, Washington, USA	46° 22' N, 122° 56' E	outgroup	JUGA1	-	15312573	117.779	1046
Juga silicula	Castle Rock, Washington, USA	46° 22' N, 122° 56' E	outgroup	JUGA2	-	14391618	104.461	1040
Juga silicula	Castle Rock, Washington, USA	46° 22' N, 122° 56' E	outgroup	JUGA3	-	7368338	82.444	953
Juga plicifera	Portland, Oregon, USA	-	outgroup	JUGAO1	-	7786246	85.479	962
Juga plicifera	Portland, Oregon, USA	-	outgroup	JUGAO2	-	10379620	113.909	958
